# Supplementary material for: Long-term conservation agriculture with optimum nitrogen fertilization improves soil phosphorus availability
Source: PLoS One. 2025 Sep 24;20(9):e0333013. doi: 10.1371/journal.pone.0333013 (PMC12459793; doi:10.1371/journal.pone.0333013)
Supplement: S1 Table — (XLSX) [file pone.0333013.s001.xlsx]

## Sheet: Sheet 1
		Tillage	Residue	Fertilizer	Replication	CaCl2-P			Tillage	Residue	Fertilizer	Replication	NaOH-Pi			Tillage	Residue	Fertilizer	Replication	H2SO4-P
		CT	HR	N0	1	3.24			CT	HR	N0	1	5.6			CT	HR	N0	1	6
		CT	HR	N0	2	3.24			CT	HR	N0	2	5.7			CT	HR	N0	2	7.5
		CT	HR	N0	3	3.4			CT	HR	N0	3	5.6			CT	HR	N0	3	7.5
		CT	HR	N1	1	4.2			CT	HR	N1	1	8.3			CT	HR	N1	1	10
		CT	HR	N1	2	4.3			CT	HR	N1	2	8.7			CT	HR	N1	2	10
		CT	HR	N1	3	4.3			CT	HR	N1	3	8.7			CT	HR	N1	3	12
		CT	HR	N2	1	5.5			CT	HR	N2	1	9.8			CT	HR	N2	1	10
		CT	HR	N2	2	5.5			CT	HR	N2	2	9.6			CT	HR	N2	2	10
		CT	HR	N2	3	5.6			CT	HR	N2	3	9.8			CT	HR	N2	3	10
		CT	HR	N3	1	13.4			CT	HR	N3	1	10.4			CT	HR	N3	1	15
		CT	HR	N3	2	13.44			CT	HR	N3	2	10.7			CT	HR	N3	2	13.5
		CT	HR	N3	3	13.4			CT	HR	N3	3	10.2			CT	HR	N3	3	15
		CT	HR	N4	1	11.2			CT	HR	N4	1	13.4			CT	HR	N4	1	9
		CT	HR	N4	2	11.2			CT	HR	N4	2	13.44			CT	HR	N4	2	7.5
		CT	HR	N4	3	11.07			CT	HR	N4	3	13.4			CT	HR	N4	3	7.7
		CT	HR	N5	1	8.64			CT	HR	N5	1	16.9			CT	HR	N5	1	10
		CT	HR	N5	2	7.7			CT	HR	N5	2	16.5			CT	HR	N5	2	10
		CT	HR	N5	3	7.68			CT	HR	N5	3	16.32			CT	HR	N5	3	10
		ST	HR	N0	1	5.4			ST	HR	N0	1	22.1			ST	HR	N0	1	19.5
		ST	HR	N0	2	5.5			ST	HR	N0	2	22.08			ST	HR	N0	2	19.5
		ST	HR	N0	3	5.5			ST	HR	N0	3	22.56			ST	HR	N0	3	24
		ST	HR	N1	1	11.2			ST	HR	N1	1	28.8			ST	HR	N1	1	25
		ST	HR	N1	2	11.2			ST	HR	N1	2	26.8			ST	HR	N1	2	22.5
		ST	HR	N1	3	11.07			ST	HR	N1	3	24.96			ST	HR	N1	3	25
		ST	HR	N2	1	11.2			ST	HR	N2	1	33.9			ST	HR	N2	1	20
		ST	HR	N2	2	11.2			ST	HR	N2	2	32.2			ST	HR	N2	2	20
		ST	HR	N2	3	11.07			ST	HR	N2	3	33.6			ST	HR	N2	3	20
		ST	HR	N3	1	7.8			ST	HR	N3	1	35			ST	HR	N3	1	18.35
		ST	HR	N3	2	7.9			ST	HR	N3	2	35.6			ST	HR	N3	2	18
		ST	HR	N3	3	7.85			ST	HR	N3	3	35.7			ST	HR	N3	3	18.7
		ST	HR	N4	1	7.02			ST	HR	N4	1	36.3			ST	HR	N4	1	13.3
		ST	HR	N4	2	7.3			ST	HR	N4	2	36.8			ST	HR	N4	2	20
		ST	HR	N4	3	8.1			ST	HR	N4	3	36.6			ST	HR	N4	3	13.3
		ST	HR	N5	1	6			ST	HR	N5	1	37.8			ST	HR	N5	1	21.5
		ST	HR	N5	2	5.6			ST	HR	N5	2	38.2			ST	HR	N5	2	20
		ST	HR	N5	3	5.5			ST	HR	N5	3	38.5			ST	HR	N5	3	20
		CT	LR	N0	1	2.2			CT	LR	N0	1	7.2			CT	LR	N0	1	7.5
		CT	LR	N0	2	2.5			CT	LR	N0	2	7.68			CT	LR	N0	2	7.5
		CT	LR	N0	3	2.6			CT	LR	N0	3	6.72			CT	LR	N0	3	7.5
		CT	LR	N1	1	3.1			CT	LR	N1	1	5.76			CT	LR	N1	1	15
		CT	LR	N1	2	3.5			CT	LR	N1	2	5.7			CT	LR	N1	2	15
		CT	LR	N1	3	3.2			CT	LR	N1	3	5.76			CT	LR	N1	3	13.5
		CT	LR	N2	1	4.4			CT	LR	N2	1	8.64			CT	LR	N2	1	9
		CT	LR	N2	2	4.1			CT	LR	N2	2	6.72			CT	LR	N2	2	10.5
		CT	LR	N2	3	4.1			CT	LR	N2	3	7.68			CT	LR	N2	3	12
		CT	LR	N3	1	1.08			CT	LR	N3	1	18.24			CT	LR	N3	1	16.5
		CT	LR	N3	2	1.08			CT	LR	N3	2	17.28			CT	LR	N3	2	16
		CT	LR	N3	3	1.08			CT	LR	N3	3	17.76			CT	LR	N3	3	16
		CT	LR	N4	1	1.08			CT	LR	N4	1	18.24			CT	LR	N4	1	13.5
		CT	LR	N4	2	0.9			CT	LR	N4	2	18.2			CT	LR	N4	2	16.5
		CT	LR	N4	3	1.08			CT	LR	N4	3	18.24			CT	LR	N4	3	15
		CT	LR	N5	1	1.8			CT	LR	N5	1	15.36			CT	LR	N5	1	15
		CT	LR	N5	2	1.8			CT	LR	N5	2	15			CT	LR	N5	2	18
		CT	LR	N5	3	1.2			CT	LR	N5	3	15.36			CT	LR	N5	3	39
		ST	LR	N0	1	3.24			ST	LR	N0	1	5.76			ST	LR	N0	1	19.95
		ST	LR	N0	2	3.24			ST	LR	N0	2	6.72			ST	LR	N0	2	19.8
		ST	LR	N0	3	3.4			ST	LR	N0	3	5.76			ST	LR	N0	3	20.1
		ST	LR	N1	1	3.24			ST	LR	N1	1	12.48			ST	LR	N1	1	19.05
		ST	LR	N1	2	3.24			ST	LR	N1	2	12.3			ST	LR	N1	2	19.95
		ST	LR	N1	3	3.24			ST	LR	N1	3	12.3			ST	LR	N1	3	19.2
		ST	LR	N2	1	1.62			ST	LR	N2	1	13.7			ST	LR	N2	1	18.75
		ST	LR	N2	2	1.62			ST	LR	N2	2	13.9			ST	LR	N2	2	19.5
		ST	LR	N2	3	1.08			ST	LR	N2	3	13.9			ST	LR	N2	3	18.9
		ST	LR	N3	1	1.62			ST	LR	N3	1	19.6			ST	LR	N3	1	19.8
		ST	LR	N3	2	1.62			ST	LR	N3	2	18.9			ST	LR	N3	2	19.65
		ST	LR	N3	3	1.8			ST	LR	N3	3	18.9			ST	LR	N3	3	20.25
		ST	LR	N4	1	1.65			ST	LR	N4	1	21.2			ST	LR	N4	1	1.65
		ST	LR	N4	2	1.8			ST	LR	N4	2	21.1			ST	LR	N4	2	2.1
		ST	LR	N4	3	1.7			ST	LR	N4	3	21.1			ST	LR	N4	3	2.25
		ST	LR	N5	1	0.4			ST	LR	N5	1	24.5			ST	LR	N5	1	3.6
		ST	LR	N5	2	1.8			ST	LR	N5	2	24			ST	LR	N5	2	3.15
		ST	LR	N5	3	1.5			ST	LR	N5	3	24			ST	LR	N5	3	4.2
		Tillage	Residue	Fertilizer	Replication	NaHCO3-Pi			Tillage	Residue	Fertilizer	Replication	NaOH-Po			Tillage	Residue	Fertilizer	Replication	Soil-P
		CT	HR	N0	1	47.8			CT	HR	N0	1	15.6			CT	HR	N0	1	12.5
		CT	HR	N0	2	43.4			CT	HR	N0	2	23.4			CT	HR	N0	2	15
		CT	HR	N0	3	43.4			CT	HR	N0	3	23.4			CT	HR	N0	3	12.5
		CT	HR	N1	1	43.4			CT	HR	N1	1	15.6			CT	HR	N1	1	12.5
		CT	HR	N1	2	43.1			CT	HR	N1	2	15.6			CT	HR	N1	2	17.5
		CT	HR	N1	3	43			CT	HR	N1	3	23.4			CT	HR	N1	3	17.5
		CT	HR	N2	1	35.8			CT	HR	N2	1	31.2			CT	HR	N2	1	17.5
		CT	HR	N2	2	35.8			CT	HR	N2	2	15.6			CT	HR	N2	2	10
		CT	HR	N2	3	36			CT	HR	N2	3	15.6			CT	HR	N2	3	10
		CT	HR	N3	1	35			CT	HR	N3	1	23.4			CT	HR	N3	1	15.6
		CT	HR	N3	2	35.2			CT	HR	N3	2	39			CT	HR	N3	2	15.6
		CT	HR	N3	3	34.8			CT	HR	N3	3	23.4			CT	HR	N3	3	15.6
		CT	HR	N4	1	25.3			CT	HR	N4	1	23.4			CT	HR	N4	1	15
		CT	HR	N4	2	25.5			CT	HR	N4	2	39			CT	HR	N4	2	22.5
		CT	HR	N4	3	25.5			CT	HR	N4	3	39			CT	HR	N4	3	20
		CT	HR	N5	1	21.2			CT	HR	N5	1	23.4			CT	HR	N5	1	10
		CT	HR	N5	2	22.1			CT	HR	N5	2	39			CT	HR	N5	2	10
		CT	HR	N5	3	21.6			CT	HR	N5	3	39			CT	HR	N5	3	9
		ST	HR	N0	1	52.3			ST	HR	N0	1	7.8			ST	HR	N0	1	20
		ST	HR	N0	2	51.8			ST	HR	N0	2	23.4			ST	HR	N0	2	17.5
		ST	HR	N0	3	51.8			ST	HR	N0	3	15.6			ST	HR	N0	3	20
		ST	HR	N1	1	30.5			ST	HR	N1	1	15.6			ST	HR	N1	1	7.5
		ST	HR	N1	2	30.1			ST	HR	N1	2	23.4			ST	HR	N1	2	27.5
		ST	HR	N1	3	30.4			ST	HR	N1	3	15.6			ST	HR	N1	3	7.5
		ST	HR	N2	1	14.5			ST	HR	N2	1	39			ST	HR	N2	1	7.5
		ST	HR	N2	2	14.6			ST	HR	N2	2	23.4			ST	HR	N2	2	12.5
		ST	HR	N2	3	14.2			ST	HR	N2	3	31.2			ST	HR	N2	3	7.5
		ST	HR	N3	1	13.5			ST	HR	N3	1	54.6			ST	HR	N3	1	7.5
		ST	HR	N3	2	13			ST	HR	N3	2	54.6			ST	HR	N3	2	15
		ST	HR	N3	3	13.1			ST	HR	N3	3	46.8			ST	HR	N3	3	12.5
		ST	HR	N4	1	10.2			ST	HR	N4	1	54.6			ST	HR	N4	1	12.5
		ST	HR	N4	2	10.7			ST	HR	N4	2	46.8			ST	HR	N4	2	27.5
		ST	HR	N4	3	10.6			ST	HR	N4	3	62.4			ST	HR	N4	3	7.5
		ST	HR	N5	1	9.8			ST	HR	N5	1	46.8			ST	HR	N5	1	5
		ST	HR	N5	2	9.9			ST	HR	N5	2	54.6			ST	HR	N5	2	5
		ST	HR	N5	3	10.3			ST	HR	N5	3	62.4			ST	HR	N5	3	7.5
		CT	LR	N0	1	22.56			CT	LR	N0	1	15.6			CT	LR	N0	1	17.5
		CT	LR	N0	2	25			CT	LR	N0	2	23.4			CT	LR	N0	2	12.5
		CT	LR	N0	3	25			CT	LR	N0	3	7.8			CT	LR	N0	3	17.5
		CT	LR	N1	1	22.08			CT	LR	N1	1	15.6			CT	LR	N1	1	12.5
		CT	LR	N1	2	21.12			CT	LR	N1	2	7.8			CT	LR	N1	2	17.5
		CT	LR	N1	3	21.6			CT	LR	N1	3	11.7			CT	LR	N1	3	17.5
		CT	LR	N2	1	1.92			CT	LR	N2	1	7.8			CT	LR	N2	1	12.5
		CT	LR	N2	2	2.88			CT	LR	N2	2	7.8			CT	LR	N2	2	17.5
		CT	LR	N2	3	2.4			CT	LR	N2	3	7.8			CT	LR	N2	3	17.8
		CT	LR	N3	1	2.88			CT	LR	N3	1	7.8			CT	LR	N3	1	12.3
		CT	LR	N3	2	2.88			CT	LR	N3	2	15.6			CT	LR	N3	2	11.3
		CT	LR	N3	3	2.4			CT	LR	N3	3	7.8			CT	LR	N3	3	11.1
		CT	LR	N4	1	4.8			CT	LR	N4	1	7.8			CT	LR	N4	1	17.5
		CT	LR	N4	2	4.8			CT	LR	N4	2	15.6			CT	LR	N4	2	17.5
		CT	LR	N4	3	4.8			CT	LR	N4	3	7.8			CT	LR	N4	3	17.6
		CT	LR	N5	1	4			CT	LR	N5	1	7.8			CT	LR	N5	1	12.2
		CT	LR	N5	2	3.8			CT	LR	N5	2	15.6			CT	LR	N5	2	12.7
		CT	LR	N5	3	3.84			CT	LR	N5	3	7.8			CT	LR	N5	3	12.2
		ST	LR	N0	1	17.8			ST	LR	N0	1	15.6			ST	LR	N0	1	35
		ST	LR	N0	2	17.8			ST	LR	N0	2	23.4			ST	LR	N0	2	32.5
		ST	LR	N0	3	15.6			ST	LR	N0	3	15.6			ST	LR	N0	3	35
		ST	LR	N1	1	10.6			ST	LR	N1	1	20			ST	LR	N1	1	32.5
		ST	LR	N1	2	11.1			ST	LR	N1	2	15.6			ST	LR	N1	2	37.5
		ST	LR	N1	3	10.8			ST	LR	N1	3	15.6			ST	LR	N1	3	30
		ST	LR	N2	1	9.8			ST	LR	N2	1	15.6			ST	LR	N2	1	27.5
		ST	LR	N2	2	9.8			ST	LR	N2	2	31.2			ST	LR	N2	2	25
		ST	LR	N2	3	9.7			ST	LR	N2	3	15.6			ST	LR	N2	3	32.5
		ST	LR	N3	1	6.6			ST	LR	N3	1	15.6			ST	LR	N3	1	10
		ST	LR	N3	2	6.7			ST	LR	N3	2	15.6			ST	LR	N3	2	13.5
		ST	LR	N3	3	6.7			ST	LR	N3	3	39			ST	LR	N3	3	14
		ST	LR	N4	1	4.6			ST	LR	N4	1	15.6			ST	LR	N4	1	17.5
		ST	LR	N4	2	4.8			ST	LR	N4	2	39			ST	LR	N4	2	17.6
		ST	LR	N4	3	4.5			ST	LR	N4	3	15.6			ST	LR	N4	3	17.5
		ST	LR	N5	1	2.8			ST	LR	N5	1	23.4			ST	LR	N5	1	3.6
		ST	LR	N5	2	2.9			ST	LR	N5	2	15.6			ST	LR	N5	2	3.15
		ST	LR	N5	3	2.9			ST	LR	N5	3	39			ST	LR	N5	3	3
		Tillage	Residue	Fertilizer	Replication	NaHCO3-Po
		CT	HR	N0	1	23.4
		CT	HR	N0	2	15.6
		CT	HR	N0	3	15.6
		CT	HR	N1	1	15.6
		CT	HR	N1	2	15.6
		CT	HR	N1	3	7.8
		CT	HR	N2	1	23.4
		CT	HR	N2	2	7.8
		CT	HR	N2	3	15.6
		CT	HR	N3	1	23.4
		CT	HR	N3	2	15.6
		CT	HR	N3	3	7.8
		CT	HR	N4	1	7.8
		CT	HR	N4	2	15.6
		CT	HR	N4	3	15.6
		CT	HR	N5	1	15.6
		CT	HR	N5	2	23.4
		CT	HR	N5	3	15.6
		ST	HR	N0	1	15.6
		ST	HR	N0	2	23.4
		ST	HR	N0	3	15.6
		ST	HR	N1	1	30
		ST	HR	N1	2	30
		ST	HR	N1	3	30
		ST	HR	N2	1	22.5
		ST	HR	N2	2	20
		ST	HR	N2	3	20
		ST	HR	N3	1	36
		ST	HR	N3	2	36
		ST	HR	N3	3	36
		ST	HR	N4	1	30
		ST	HR	N4	2	30
		ST	HR	N4	3	30
		ST	HR	N5	1	28
		ST	HR	N5	2	27
		ST	HR	N5	3	29
		CT	LR	N0	1	15.6
		CT	LR	N0	2	15.6
		CT	LR	N0	3	15.6
		CT	LR	N1	1	23.4
		CT	LR	N1	2	7.8
		CT	LR	N1	3	15.6
		CT	LR	N2	1	15.6
		CT	LR	N2	2	15.6
		CT	LR	N2	3	15.6
		CT	LR	N3	1	31.2
		CT	LR	N3	2	15.6
		CT	LR	N3	3	15.6
		CT	LR	N4	1	15.6
		CT	LR	N4	2	15.6
		CT	LR	N4	3	15.6
		CT	LR	N5	1	23.4
		CT	LR	N5	2	15.6
		CT	LR	N5	3	15.6
		ST	LR	N0	1	23.4
		ST	LR	N0	2	15.6
		ST	LR	N0	3	15.6
		ST	LR	N1	1	23.4
		ST	LR	N1	2	23.4
		ST	LR	N1	3	15.6
		ST	LR	N2	1	23.4
		ST	LR	N2	2	23.4
		ST	LR	N2	3	23.4
		ST	LR	N3	1	23.4
		ST	LR	N3	2	15.6
		ST	LR	N3	3	23.4
		ST	LR	N4	1	7.8
		ST	LR	N4	2	15.6
		ST	LR	N4	3	7.8
		ST	LR	N5	1	7.8
		ST	LR	N5	2	7.8
		ST	LR	N5	3	7.8
